# Supplementary material for: Fine-Tuning the Amphiphilic Properties of Carbosilane Dendritic Networks towards High-Swelling Thermogels
Source: Pharmaceutics. 2024 Apr 3;16(4):495. doi: 10.3390/pharmaceutics16040495 (PMC11054174; doi:10.3390/pharmaceutics16040495)
Supplement: Supplementary file 1 [file pharmaceutics-16-00495-s001.zip]

Archive with 1 entries (1 files):
- pharmaceutics-2920725-supplementary.pdf
